# Supplementary material for: Green and Rapid Preparation of Fluorosilicone Rubber Foam Materials with Tunable Chemical Resistance for Efficient Oil–Water Separation
Source: Polymers (Basel). 2022 Apr 18;14(8):1628. doi: 10.3390/polym14081628 (PMC9028597; doi:10.3390/polym14081628)
Supplement: Supplementary file 1 [file polymers-14-01628-s001.zip]

Archive with 1 entries (1 files):
- polymers-1669398-supplementary.pdf
